# Supplementary material for: Leucothoe kawesqari, a new amphipod from Bernardo O’Higgins National Park (Chile), with remarks on the genus in the Magellan Region (Crustacea, Peracarida)
Source: Zookeys. 2015 Nov 23;(539):83–95. doi: 10.3897/zookeys.539.6157 (PMC4714056; doi:10.3897/zookeys.539.6157)
Supplement: XML Treatment for Leucothoe kawesqari [file zookeys.539.6157-treatment1.xml]

<!DOCTYPE tp:taxon-treatment
  PUBLIC "-//TaxonX//DTD Taxonomic Treatment Publishing DTD v0 20100105//EN" "tax-treatment-NSO.dtd">
<tp:taxon-treatment xmlns:tp="http://www.plazi.org/taxpub"><tp:treatment-meta><kwd-group><label>Taxon classification</label><kwd><named-content content-type="kingdom">Animalia</named-content></kwd><kwd><named-content content-type="order">Amphipoda</named-content></kwd><kwd><named-content content-type="family">Leucothoidae</named-content></kwd></kwd-group><mixed-citation publication-type="journal"><person-group><name><surname>Esquete</surname><given-names>Patricia</given-names></name><name><surname>Aldea</surname><given-names>Cristian</given-names></name></person-group><article-title><italic><tp:taxon-name><tp:taxon-name-part taxon-name-part-type="genus">Leucothoe</tp:taxon-name-part> <tp:taxon-name-part taxon-name-part-type="species">kawesqari</tp:taxon-name-part></tp:taxon-name></italic>, a new amphipod from Bernardo O’Higgins National Park (Chile), with remarks on the genus in the Magellan Region (<tp:taxon-name><tp:taxon-name-part taxon-name-part-type="subphylum">Crustacea</tp:taxon-name-part></tp:taxon-name>, <tp:taxon-name><tp:taxon-name-part taxon-name-part-type="superorder">Peracarida</tp:taxon-name-part></tp:taxon-name>)</article-title><source>Zookeys</source><day>23</day><month>11</month><year>2015</year><volume>2015</volume><issue>539</issue><fpage>83</fpage><lpage>95</lpage><pub-id pub-id-type="doi">10.3897/zookeys.539.6157</pub-id></mixed-citation></tp:treatment-meta><tp:nomenclature><tp:taxon-name>
                            <tp:taxon-name-part taxon-name-part-type="genus">Leucothoe</tp:taxon-name-part>
                            <tp:taxon-name-part taxon-name-part-type="species">kawesqari</tp:taxon-name-part>
                        <object-id xmlns:xlink="http://www.w3.org/1999/xlink" content-type="zoobank" xlink:type="simple">http://zoobank.org/B87DCE33-A922-4252-96AD-478362B416B1</object-id></tp:taxon-name><tp:taxon-status xmlns:xlink="http://www.w3.org/1999/xlink" xlink:type="simple">sp. n.</tp:taxon-status></tp:nomenclature><tp:treatment-sec sec-type="material"><title>Material examined.</title><p>Holotype: female, 8 mm length, <abbrev xmlns:xlink="http://www.w3.org/1999/xlink" content-type="institution" xlink:title="Museo Nacional de Historia Natural, Chile" xlink:type="simple">MNHNCL</abbrev> AMP-15038; Paratypes: female, dissected, 5 mm length, <abbrev xmlns:xlink="http://www.w3.org/1999/xlink" content-type="institution" xlink:title="Museo Nacional de Historia Natural, Chile" xlink:type="simple">MNHNCL</abbrev> AMP-15039; 2 females, <named-content xmlns:xlink="http://www.w3.org/1999/xlink" content-type="dwc:institutional_code" xlink:type="simple">MNCN</named-content> 20.04/10146, <named-content xmlns:xlink="http://www.w3.org/1999/xlink" content-type="dwc:institutional_code" xlink:type="simple">MNCN</named-content> 20.04/10147; All, <named-content xmlns:xlink="http://www.w3.org/1999/xlink" content-type="dwc:verbatimCoordinates" xlink:type="simple">51°04'04.7"S, 74°08'29.5"W</named-content>, 5–15 m depth, rocks, 27 January 2010. Other material examined: 8 females and neuters, <named-content xmlns:xlink="http://www.w3.org/1999/xlink" content-type="dwc:verbatimCoordinates" xlink:type="simple">51°04'04.7"S, 74°08'29.5"W</named-content>, 5–15 m depth, rocks, 27 January 2010; 16 neuters, <named-content xmlns:xlink="http://www.w3.org/1999/xlink" content-type="dwc:verbatimCoordinates" xlink:type="simple">49°36'16.7"S, 75°23'31.4"W</named-content>, 5–15 m depth, rocks with macroalgae, 19 March 2010, 1 female, <named-content xmlns:xlink="http://www.w3.org/1999/xlink" content-type="dwc:verbatimCoordinates" xlink:type="simple">49°11'27.1"S, 75°23'30.8"W</named-content>, 5–15 m depth, rocks with macroalgae, 19 March 2010. All coll. R. Barría, E. Newcombe, M. Hüne and T. Césped.</p></tp:treatment-sec><tp:treatment-sec sec-type="Diagnosis"><title>Diagnosis.</title><p>Head anterior margin rounded, mid-cephalic keel quadrate but not prominent. Eyes present. Epimeral plates with no setae, epimeron 3 posterior margin excavate, postero-ventral corner blunt, with right angle. Coxae 1-3 not acutely produced, nor excavated, coxa 3 longer than broad, coxa 5 slightly bilobed. Antenna 1 main flagellum of 11–12 articles, accessory flagellum present, minute, of two unequal segments. Antenna 2 flagellum of 6 articles. Mandibular palp article 3 shorter than ½ of article 2. Ganthopod 1 propodus palm with minute serrations. Dactylus reaching 0.4 of propodus length. Gnathopod 2 basis posterior margin smooth, carpus smooth, without tooth or process, setose, reaching 0.3 of propodus length, propodus with short, blunt distal prolongation and three medial rows of setae. Pereopods 5–7 bases expanded, ovoid, posterior margin weakly crenulate. Telson apex irregularly truncated.</p></tp:treatment-sec><tp:treatment-sec sec-type="Derivatio nominis"><title>Derivatio nominis.</title><p>Named after the Alacalufe people Kawésqar, whose ancestral territory extends through the Magellan Region, from the Gulf of Penas to the Strait of Magellan.</p><p><bold>Description.</bold></p><p><italic>Body</italic> (Fig. <xref ref-type="fig" rid="F1">1A</xref>) length 5–8 mm.</p><fig id="F1" position="float" orientation="portrait"><label>Figure 1.</label><caption><p><italic><tp:taxon-name><tp:taxon-name-part taxon-name-part-type="genus">Leucothoe</tp:taxon-name-part> <tp:taxon-name-part taxon-name-part-type="species">kawesqari</tp:taxon-name-part></tp:taxon-name></italic> sp. n. <bold>A</bold> Habitus <bold>B</bold> Antenna 1 <bold>C</bold> Antenna 2.</p></caption><graphic xmlns:xlink="http://www.w3.org/1999/xlink" xlink:href="zookeys-539-083-g001.jpg" position="float" orientation="portrait" xlink:type="simple" id="oo_65821.jpg"/></fig><p><italic>Head</italic> (Fig. <xref ref-type="fig" rid="F1">1A</xref>) anterior margin rounded, anterodistal margin rounded. Mid cephalic keel quadrate but not prominent, eyes present, rounded.</p><!--PageBreak--><p><italic>Antenna 1</italic> (Fig. <xref ref-type="fig" rid="F1">1B</xref>) 0.4 times as long as body; peduncle article 1 2.3 times as long as broad; article 2 subequal in length, 4.3 times as long as broad; article 3 half as long as long article 2, 2.8 times as long as broad; accessory flagellum present, minute, about ½ as long as main flagellum article 1, biarticulated, first article about three times as long as second; main flagellum of 11 articles, about as long as peduncle article 1, aesthetascs present, flagellum article 1 as long as articles 2–3 and half of 4 together.</p><p><italic>Antenna 2</italic> (Fig. <xref ref-type="fig" rid="F1">1B</xref>) slightly shorter than antenna 1; peduncular article 5 0.8 times as long as article 4; flagellum of 6 articles.</p><p><italic>Mouthparts</italic>. Upper lip (Fig. <xref ref-type="fig" rid="F2">2A</xref>) asymmetrically lobate, anterior margin setose. Mandibles (Fig. <xref ref-type="fig" rid="F2">2B, C</xref>) lacking molars; mandibular palp (Fig. <xref ref-type="fig" rid="F2">2D</xref>) article 2 with 9 lateral and 3 distal setae, article 3 about 1/3 of article 2, with two unequal distal setae; incisor dentate, spine row of 12 serrate spines; left lacinia mobilis (Fig. <xref ref-type="fig" rid="F2">2B</xref>) large, distally as long as incisor; right lacinia mobilis (Fig. <xref ref-type="fig" rid="F2">2C</xref>) small, weakly dentate, Maxilla 1 (Fig. <xref ref-type="fig" rid="F2">2E</xref>) palp two-articulate, distal article with three distal spines; outer plate with four distal spines, three distal slender spines and three subdistal fine setae; inner plate with one distal small seta. Maxilla 2 (Fig. <xref ref-type="fig" rid="F2">2F</xref>) outer plate with three distal spines, outer margin subdistally setulose; inner plate with nine spines along inner margin. Maxil<!--PageBreak-->liped (Fig. <xref ref-type="fig" rid="F2">2G</xref>) inner plate distal margin with three setae, three short spines on inner corner and one slender spine on outer corner; palp articles 2–4 similar in length.</p><fig id="F2" position="float" orientation="portrait"><label>Figure 2.</label><caption><p><italic><tp:taxon-name><tp:taxon-name-part taxon-name-part-type="genus">Leucothoe</tp:taxon-name-part> <tp:taxon-name-part taxon-name-part-type="species">kawesqari</tp:taxon-name-part></tp:taxon-name></italic> sp. n. <bold>A</bold> Upper lip <bold>B</bold> Left mandible <bold>C</bold> Right mandible <bold>D</bold> Mandibular palp <bold>E</bold> Maxilla 1 <bold>F</bold> Maxilla 2 <bold>G</bold> Maxilliped.</p></caption><graphic xmlns:xlink="http://www.w3.org/1999/xlink" xlink:href="zookeys-539-083-g002.jpg" position="float" orientation="portrait" xlink:type="simple" id="oo_65822.jpg"/></fig><p><italic>Gnathopod 1</italic> (Fig. <xref ref-type="fig" rid="F3">3A</xref>) coxa naked, anterior margin 1.4 as long as posterior; basis anterior and posterior margins with sparse short setae; ischium naked; carpus linear, naked; propodus 3.6 times as long as broad, palm with minute serrations and row of 7 short setae; dactylus smooth, reaching 0.4 length of propodus.</p><fig id="F3" position="float" orientation="portrait"><label>Figure 3.</label><caption><p><italic><tp:taxon-name><tp:taxon-name-part taxon-name-part-type="genus">Leucothoe</tp:taxon-name-part> <tp:taxon-name-part taxon-name-part-type="species">kawesqari</tp:taxon-name-part></tp:taxon-name></italic> sp. n. <bold>A</bold> Ganthopod 1 <bold>B</bold> Gnathopod 2.</p></caption><graphic xmlns:xlink="http://www.w3.org/1999/xlink" xlink:href="zookeys-539-083-g003.jpg" position="float" orientation="portrait" xlink:type="simple" id="oo_65823.jpg"/></fig><!--PageBreak--><p><italic>Gnathopod 2</italic> (Fig. <xref ref-type="fig" rid="F3">3B</xref>) coxa subquadrate, naked; basis anterior margin with 4–5 setae, posterodistal corner with one seta; carpus reaching 0.3 of propodus length, curved, distally rounded, densely setose; propodus twice as long as broad, anterodistal margin with short, blunt prolongation bearing a tuft of setae, with three facial rows of setae, osp. n.rse and near palm, one mediofacial and reaching 2/3 the length of propodus, and one displaced dorsally, reaching from distal corner to 1/3 length of propodus, palm convex, slightly crenulated; dactylus smooth, reaching 0.6 length of propodus.</p><p><italic>Pereopod 3</italic> (Fig. <xref ref-type="fig" rid="F4">4A</xref>) coxa longer than broad, distal margin rounded, naked; basis very narrow, naked; merus with anterodistal spine; propodus with a row of six ventral, short spines.</p><fig id="F4" position="float" orientation="portrait"><label>Figure 4.</label><caption><p><italic><tp:taxon-name><tp:taxon-name-part taxon-name-part-type="genus">Leucothoe</tp:taxon-name-part> <tp:taxon-name-part taxon-name-part-type="species">kawesqari</tp:taxon-name-part></tp:taxon-name></italic> sp. n. <bold>A</bold> Pereopod 3 <bold>B</bold> Pereopod 4 <bold>C</bold> Pereopod 5 <bold>D</bold> Pereopod 6 <bold>E</bold> pereopod 7 <bold>F</bold> Uropod 1 <bold>G</bold> Uropod 2 <bold>H</bold> Uropod 3 <bold>I</bold> Telson.</p></caption><graphic xmlns:xlink="http://www.w3.org/1999/xlink" xlink:href="zookeys-539-083-g004.jpg" position="float" orientation="portrait" xlink:type="simple" id="oo_65824.jpg"/></fig><p><italic>Pereopod 4</italic> (Fig. <xref ref-type="fig" rid="F4">4B</xref>) coxa naked, anterior margin longer than posterior, distal margin rounded and oblique, posterior margin tapered; propodus with a row of nine ventral, short spines; otherwise as pereopod 3.</p><p><italic>Pereopod 5</italic> (Fig. <xref ref-type="fig" rid="F4">4C</xref>) coxa naked, slightly bilobed; basis oval, 1.5 times as long as broad, anterior margin with spines, posterior margin weakly crenulated; merus anterior and posterior margins with spines, posterodistal corner lengthened; propodus anterior margin with a row of spinules.</p><p><italic>Pereopod 6</italic> (Fig. <xref ref-type="fig" rid="F4">4D</xref>) coxa bilobed; basis 1.4 times as long as broad; otherwise as pereopod 5.</p><p><italic>Pereopod 7</italic> (Fig. <xref ref-type="fig" rid="F4">4E</xref>) coxa shorter than broad, distal margin rounded; otherwise as pereopod 6.</p><p><italic>Epimeral plates</italic> (Fig. <xref ref-type="fig" rid="F1">1A</xref>) naked; epimeron 2 posterior margin concave, posteroventral corner without cusp; epimeron 3 posterior margin excavate, postero-ventral corner blunt, with right angle.</p><p><italic>Uropods.</italic> Uropod 1 (Fig. <xref ref-type="fig" rid="F4">4F</xref>) peduncle 0.7 times as long as outer ramus; outer ramus with 5 spines; rami with marginal spines, inner ramus slightly shorter than outer. Uropod 2 (Fig. <xref ref-type="fig" rid="F4">4G</xref>) somewhat shorter than uropod 1, peduncle 1.6 times as long as outer ramus, with spines on distal half of outer margin; rami with marginal spines, inner ramus slightly shorter. Uropod 3 (Fig. <xref ref-type="fig" rid="F4">4H</xref>) 1.1 times as long as uropod 1, peduncle 1.2 times as long as outer ramus; outer ramus with marginal spines; the shorter one 0.8 times as long as the longer one, naked.</p><p><italic>Telson</italic> (Fig. <xref ref-type="fig" rid="F4">4I</xref>) 3.3 times as long as broad, distal tip minutely, irregularly truncate.</p></tp:treatment-sec><tp:treatment-sec sec-type="Remarks"><title>Remarks.</title><p>As mentioned above, the only described species of <italic><tp:taxon-name><tp:taxon-name-part taxon-name-part-type="genus">Leucothoe</tp:taxon-name-part></tp:taxon-name></italic> found in the Magellan Region is <italic><tp:taxon-name><tp:taxon-name-part taxon-name-part-type="genus">Leucothoe</tp:taxon-name-part> <tp:taxon-name-part taxon-name-part-type="species">weddellensis</tp:taxon-name-part></tp:taxon-name></italic>. Following <xref ref-type="bibr" rid="B11">Holman and Watling (1983)</xref>, <xref ref-type="bibr" rid="B12">Krapp-Schickel and De Broyer (2014)</xref> divided the material of <italic><tp:taxon-name><tp:taxon-name-part taxon-name-part-type="genus">Leucothoe</tp:taxon-name-part> <tp:taxon-name-part taxon-name-part-type="species">weddellensis</tp:taxon-name-part></tp:taxon-name></italic> in two groups, according to morphological differences, locations and size. The material from the Magellan Region (South of Tierra de Fuego) corresponds to the larger specimens (more than 14 mm long). From those, <italic><tp:taxon-name><tp:taxon-name-part taxon-name-part-type="genus">Leucothoe</tp:taxon-name-part> <tp:taxon-name-part taxon-name-part-type="species">kawesqari</tp:taxon-name-part></tp:taxon-name></italic> differs (besides the length) in that the former lacks accessory flagellum, has a distinctively more slender gnathopod 1 propodus, coxa 5 is markedly bilobed, peropods 5–7 basis are pear-shaped oval (while in <italic><tp:taxon-name><tp:taxon-name-part taxon-name-part-type="genus">Leucothoe</tp:taxon-name-part> <tp:taxon-name-part taxon-name-part-type="species">kawesqari</tp:taxon-name-part></tp:taxon-name></italic> are regularly oval) and more slender, the epimeron 1 is posteriorly serrate, the epimeron 2 has ventrodistal setae, and epimeron 3 as a posterodistal small prolongation. The smaller specimens differ in lacking accessory flagellum, having a <!--PageBreak-->longer mandibular palp article 3 (1/2 of the length of article 2), gnathopod 1 propodus anterior margin concave, gnathopod 2 basis more setose, pereopods 5–7 distinctly narrower, pereopods 5–6 with slightly concave hind margin.</p><p><italic><tp:taxon-name><tp:taxon-name-part taxon-name-part-type="genus">Leucothoe</tp:taxon-name-part> <tp:taxon-name-part taxon-name-part-type="species">kawesqari</tp:taxon-name-part></tp:taxon-name></italic> is most similar to <italic><tp:taxon-name><tp:taxon-name-part taxon-name-part-type="genus">Leucothoe</tp:taxon-name-part> <tp:taxon-name-part taxon-name-part-type="species">antarctica</tp:taxon-name-part></tp:taxon-name></italic> Pfeffer, 1888 as redescribed by <xref ref-type="bibr" rid="B12">Krapp-Schickel and De Broyer (2014)</xref>: they share a mandibular palp article 3 1/3 length of article 2, coxa 3 longer than broad with rounded distal margin, and 5–7 basis oval, but <italic><tp:taxon-name><tp:taxon-name-part taxon-name-part-type="genus">Leucothoe</tp:taxon-name-part> <tp:taxon-name-part taxon-name-part-type="species">antarctica</tp:taxon-name-part></tp:taxon-name></italic> lacks accessory flagellum, has a coxa 5 distinctively bilobed, maxilliped palp article 4 and 5 more slender, setae on gnathopod 2 ischium and merus, pereopod 6 basis strongly serrated, epimeron 2–3 with ventrodistal setae, uropods more spinose and telson with a pair of distal setae.</p><p>Regarding other species from the Southern Ocean, <italic><tp:taxon-name><tp:taxon-name-part taxon-name-part-type="genus">Leucothoe</tp:taxon-name-part> <tp:taxon-name-part taxon-name-part-type="species">merletta</tp:taxon-name-part></tp:taxon-name></italic> Krapp-Schickel &amp; De Broyer, 2014 can be readily differentiated from <italic><tp:taxon-name><tp:taxon-name-part taxon-name-part-type="genus">Leucothoe</tp:taxon-name-part> <tp:taxon-name-part taxon-name-part-type="species">kawesqari</tp:taxon-name-part></tp:taxon-name></italic> because of having coxae 2 and 4 with acute anterodistal angles, having mandibular palp article 3 about as long as article 2, pereopods 5–7 basis with regularly rounded hind margin, epimeron 1 distal margin rounded and epimeron 3 with rectangular posterodistal corner. <italic><tp:taxon-name><tp:taxon-name-part taxon-name-part-type="genus">Leucothoe</tp:taxon-name-part> <tp:taxon-name-part taxon-name-part-type="species">campbelli</tp:taxon-name-part></tp:taxon-name></italic> Krapp-Schickel &amp; De Broyer, 2014 has a longer mandibular palp article 3 (1/2 length of article 2), coxa 3 subtrapezoidal, gnathopod 1 propodus more robust, pereopods 5–7 basis posterior margin smoth and epimeral plate with posterodistally upturned corner. <italic><tp:taxon-name><tp:taxon-name-part taxon-name-part-type="genus">Leucothoe</tp:taxon-name-part> <tp:taxon-name-part taxon-name-part-type="species">longimembris</tp:taxon-name-part></tp:taxon-name></italic> Krapp-Schickel &amp; De Broyer, 2014 lacks eyes, no accessory flagellum, mandibular palp article 3 1/2 length of article 2, and basis of pereopods 5–7 slim, broadest proximally. <italic><tp:taxon-name><tp:taxon-name-part taxon-name-part-type="genus">Leucothoe</tp:taxon-name-part> <tp:taxon-name-part taxon-name-part-type="species">macquariae</tp:taxon-name-part></tp:taxon-name></italic> Krapp-Schickel &amp; De Broyer, 2014 lacks accessory flagellum, mandibular palp article 3 1/2 length of article 2, more robust gnathopods carpi, epimeron 3 distal posterior margin distal corner blunt and upturned, and telson tip acute. <italic><tp:taxon-name><tp:taxon-name-part taxon-name-part-type="genus">Leucothoe</tp:taxon-name-part> <tp:taxon-name-part taxon-name-part-type="species">orkneyi</tp:taxon-name-part></tp:taxon-name></italic> Holman &amp; Watling, 1983 can be immediately differentiated in having a very slender gnathopod 1 propodus, and having a very prominent mid-cephalic keel, no accessory flagellum, a very slender, pereopods 5–7 basis margin strongly serrated, and epimera distal margins with setae.</p><p><italic><tp:taxon-name><tp:taxon-name-part taxon-name-part-type="genus">Leucothoe</tp:taxon-name-part> <tp:taxon-name-part taxon-name-part-type="species">tolkieni</tp:taxon-name-part></tp:taxon-name></italic> Vinogradov, 1990 is the only other species described from the Southeastern Pacific, although it was found well offshore. It differs from the species described here mainly in having the head anterior margin truncate with eyes that cover most of the head, gnathopod 1 basis anteroproximally expanded, and propodus curved, proximally inflated, gnathopod 2 carpus distally truncate, spoon-like, pereopods 5–7 bases narrowly expanded and telson apex rounded.</p><p>Although previous reports of <italic><tp:taxon-name><tp:taxon-name-part taxon-name-part-type="genus">Leucothoe</tp:taxon-name-part> <tp:taxon-name-part taxon-name-part-type="species">spinicarpa</tp:taxon-name-part></tp:taxon-name></italic> in the Magellan Region are probably wrong (<xref ref-type="bibr" rid="B9">De Broyer et al. 2007</xref>, <xref ref-type="bibr" rid="B20">White 2011</xref>), it is worth mentioning the main differences with the present species. Based on the description provided by <xref ref-type="bibr" rid="B7">Crowe (2006)</xref>, unlike <italic><tp:taxon-name><tp:taxon-name-part taxon-name-part-type="genus">Leucothoe</tp:taxon-name-part> <tp:taxon-name-part taxon-name-part-type="species">kawesqari</tp:taxon-name-part></tp:taxon-name></italic>, <italic><tp:taxon-name><tp:taxon-name-part taxon-name-part-type="genus">Leucothoe</tp:taxon-name-part> <tp:taxon-name-part taxon-name-part-type="species">spinicarpa</tp:taxon-name-part></tp:taxon-name></italic> has a gnathopod 1 propodus ventral margin with more than 10 spines, coxa 5 markedly bilobed, gnathopod 2 carpus scarcely setose with a subdistal cusp, epimeron 1 with anterodistal tuft of setae, and telson apex bidentate with a pair of distal setae.</p></tp:treatment-sec><tp:treatment-sec sec-type="Ecology"><title>Ecology.</title><p><italic><tp:taxon-name><tp:taxon-name-part taxon-name-part-type="genus">Leucothoe</tp:taxon-name-part> <tp:taxon-name-part taxon-name-part-type="species">kawesqari</tp:taxon-name-part></tp:taxon-name></italic> was one of the dominant species of amphipod found in unvegetated hard substrates in the southernmost sampling site, where the amphi<!--PageBreak-->pods <italic><tp:taxon-name><tp:taxon-name-part taxon-name-part-type="genus">Polycheria</tp:taxon-name-part> <tp:taxon-name-part taxon-name-part-type="species">antarctica</tp:taxon-name-part></tp:taxon-name></italic> (Stebbing, 1875) and <italic><tp:taxon-name><tp:taxon-name-part taxon-name-part-type="genus">Orchestia</tp:taxon-name-part></tp:taxon-name></italic> spp., were also abundant. Towards the north of BONP, <italic><tp:taxon-name><tp:taxon-name-part taxon-name-part-type="genus">Leucothoe</tp:taxon-name-part> <tp:taxon-name-part taxon-name-part-type="species">kawesqari</tp:taxon-name-part></tp:taxon-name></italic> was found in subtrates dominated by kelp forest of <italic><tp:taxon-name><tp:taxon-name-part taxon-name-part-type="genus">Macrocystis</tp:taxon-name-part> <tp:taxon-name-part taxon-name-part-type="species">pyrifera</tp:taxon-name-part></tp:taxon-name></italic>, where <italic><tp:taxon-name><tp:taxon-name-part taxon-name-part-type="genus">Andaniopsis</tp:taxon-name-part> <tp:taxon-name-part taxon-name-part-type="species">integripes</tp:taxon-name-part></tp:taxon-name></italic> (Bellan-Santini &amp; Ledoyer, 1986) was dominant and it also co-occurred with the tanaid <italic><tp:taxon-name><tp:taxon-name-part taxon-name-part-type="genus">Zeuxoides</tp:taxon-name-part> <tp:taxon-name-part taxon-name-part-type="species">troncosoi</tp:taxon-name-part></tp:taxon-name></italic> Esquete &amp; Bamber, 2012 and juveniles of the isopod family <tp:taxon-name><tp:taxon-name-part taxon-name-part-type="family">Janiridae</tp:taxon-name-part></tp:taxon-name>. High abundances of other benthic taxa were found co-occurring with <italic><tp:taxon-name><tp:taxon-name-part taxon-name-part-type="genus">Leucothoe</tp:taxon-name-part> <tp:taxon-name-part taxon-name-part-type="species">kawesqari</tp:taxon-name-part></tp:taxon-name></italic>: the polychaetes <!--PageBreak--><italic><tp:taxon-name><tp:taxon-name-part taxon-name-part-type="genus">Platynereis</tp:taxon-name-part> <tp:taxon-name-part taxon-name-part-type="species">australis</tp:taxon-name-part></tp:taxon-name></italic> (Schmarda, 1861) and <italic><tp:taxon-name><tp:taxon-name-part taxon-name-part-type="genus">Perinereis</tp:taxon-name-part> <tp:taxon-name-part taxon-name-part-type="species">gualpensis</tp:taxon-name-part></tp:taxon-name></italic> Jeldes, 1963, the bivalve <italic><tp:taxon-name><tp:taxon-name-part taxon-name-part-type="genus">Aulacomya</tp:taxon-name-part> <tp:taxon-name-part taxon-name-part-type="species">atra</tp:taxon-name-part></tp:taxon-name></italic> (Molina, 1782) the decapod <italic><tp:taxon-name><tp:taxon-name-part taxon-name-part-type="genus">Halicarcinus</tp:taxon-name-part> <tp:taxon-name-part taxon-name-part-type="species">planatus</tp:taxon-name-part></tp:taxon-name></italic> (Fabricius, 1775) and unidentified species of <tp:taxon-name><tp:taxon-name-part taxon-name-part-type="phylum">Echinodermata</tp:taxon-name-part></tp:taxon-name> (<tp:taxon-name><tp:taxon-name-part taxon-name-part-type="class">Ophiuroidea</tp:taxon-name-part></tp:taxon-name> and <tp:taxon-name><tp:taxon-name-part taxon-name-part-type="family">Psolidae</tp:taxon-name-part></tp:taxon-name>), <tp:taxon-name><tp:taxon-name-part taxon-name-part-type="phylum">Porifera</tp:taxon-name-part></tp:taxon-name> and <tp:taxon-name><tp:taxon-name-part taxon-name-part-type="class">Ascidiacea</tp:taxon-name-part></tp:taxon-name>. These specimens of <italic><tp:taxon-name><tp:taxon-name-part taxon-name-part-type="genus">Leucothoe</tp:taxon-name-part> <tp:taxon-name-part taxon-name-part-type="species">kawesqari</tp:taxon-name-part></tp:taxon-name></italic> were likely associated with or endocommensal associates of the <tp:taxon-name><tp:taxon-name-part taxon-name-part-type="phylum">Porifera</tp:taxon-name-part></tp:taxon-name> and <tp:taxon-name><tp:taxon-name-part taxon-name-part-type="above-genus">Ascidacea</tp:taxon-name-part></tp:taxon-name> specimens withinin the sample, since the sampling method (scraping substrate) dislodges the samples and everything was sorted through at one time (<xref ref-type="bibr" rid="B20">White 2011</xref>, <xref ref-type="bibr" rid="B21">White and Reimer 2012</xref>).</p><!--PageBreak--><!--PageBreak--></tp:treatment-sec><ref-list><ref id="B11"><mixed-citation xmlns:xlink="http://www.w3.org/1999/xlink" xlink:type="simple"><person-group><name name-style="western"><surname>Holman</surname><given-names>H</given-names></name><name name-style="western"><surname>Watling</surname><given-names>L</given-names></name></person-group> (<year>1983</year>) <article-title><tp:taxon-name><tp:taxon-name-part taxon-name-part-type="order">Amphipoda</tp:taxon-name-part></tp:taxon-name> from the Southern Ocean: families <tp:taxon-name><tp:taxon-name-part taxon-name-part-type="family">Colomastigidae</tp:taxon-name-part></tp:taxon-name>, <tp:taxon-name><tp:taxon-name-part taxon-name-part-type="family">Dexaminidae</tp:taxon-name-part></tp:taxon-name>, <tp:taxon-name><tp:taxon-name-part taxon-name-part-type="family">Leucothoidae</tp:taxon-name-part></tp:taxon-name>, <tp:taxon-name><tp:taxon-name-part taxon-name-part-type="family">Liljeborgiidae</tp:taxon-name-part></tp:taxon-name>, and <tp:taxon-name><tp:taxon-name-part taxon-name-part-type="family">Sebidae</tp:taxon-name-part></tp:taxon-name>. Biology of the Antarctic Seas. 13.</article-title> <source>Antarctic Research Series</source> <volume>38</volume>(<issue>4</issue>): <fpage>215</fpage>–<lpage>262</lpage>. doi: <ext-link xlink:type="simple" ext-link-type="doi" xlink:href="10.1029/AR038p0215">10.1029/AR038p0215</ext-link> </mixed-citation></ref><ref id="B12"><mixed-citation xmlns:xlink="http://www.w3.org/1999/xlink" xlink:type="simple"><person-group><name name-style="western"><surname>Krapp-Schickel</surname><given-names>T</given-names></name><name name-style="western"><surname>De Broyer</surname><given-names>C</given-names></name></person-group> (<year>2014</year>) <article-title>Revision of <italic><tp:taxon-name><tp:taxon-name-part taxon-name-part-type="genus">Leucothoe</tp:taxon-name-part></tp:taxon-name></italic> (<tp:taxon-name><tp:taxon-name-part taxon-name-part-type="order">Amphipoda</tp:taxon-name-part></tp:taxon-name>, <tp:taxon-name><tp:taxon-name-part taxon-name-part-type="subphylum">Crustacea</tp:taxon-name-part></tp:taxon-name>) from the Southern Ocean: a cosmopolitanism concept is vanishing.</article-title> <source>European Journal of Taxonomy</source> <volume>80</volume>: <fpage>1</fpage>–<lpage>55</lpage>. doi: <ext-link xlink:type="simple" ext-link-type="doi" xlink:href="10.5852/ejt.2014.80">10.5852/ejt.2014.80</ext-link> </mixed-citation></ref><ref id="B9"><mixed-citation xmlns:xlink="http://www.w3.org/1999/xlink" xlink:type="simple"><person-group><name name-style="western"><surname>De Broyer</surname><given-names>C</given-names></name><name name-style="western"><surname>Lowry</surname><given-names>JK</given-names></name><name name-style="western"><surname>Jazdzewski</surname><given-names>K</given-names></name><name name-style="western"><surname>Robert</surname><given-names>H</given-names></name></person-group> (<year>2007</year>) <article-title>Catalogue of the Gammaridean and Corophiidean <tp:taxon-name><tp:taxon-name-part taxon-name-part-type="order">Amphipoda</tp:taxon-name-part></tp:taxon-name> (<tp:taxon-name><tp:taxon-name-part taxon-name-part-type="subphylum">Crustacea</tp:taxon-name-part></tp:taxon-name>) of the Southern Ocean with distribution and ecological data.</article-title> In: <person-group><name name-style="western"><surname>De Broyer</surname><given-names>C</given-names></name></person-group> (<role>Ed.</role>) <issue-title>Census of Antarctic Marine Life: Synopsis of the Amphipoda of the Southern Ocean. Vol. 2</issue-title>. <source>Bulletin de l’Institut Royal des Sciences Naturelles de Belgique</source> <volume>77</volume> (<supplement>Suppl. 1</supplement>), <fpage>1</fpage>–<lpage>324</lpage>. </mixed-citation></ref><ref id="B20"><mixed-citation xmlns:xlink="http://www.w3.org/1999/xlink" xlink:type="simple"><person-group><name name-style="western"><surname>White</surname><given-names>KN</given-names></name></person-group> (<year>2011</year>) <article-title>A taxonomic review of the <tp:taxon-name><tp:taxon-name-part taxon-name-part-type="family">Leucothoidae</tp:taxon-name-part></tp:taxon-name> (<tp:taxon-name><tp:taxon-name-part taxon-name-part-type="subphylum">Crustacea</tp:taxon-name-part></tp:taxon-name>: <tp:taxon-name><tp:taxon-name-part taxon-name-part-type="order">Amphipoda</tp:taxon-name-part></tp:taxon-name>).</article-title> <source>Zootaxa</source> <volume>3078</volume>: <fpage>1</fpage>–<lpage>113</lpage>. </mixed-citation></ref><ref id="B7"><mixed-citation xmlns:xlink="http://www.w3.org/1999/xlink" xlink:type="simple"><person-group><name name-style="western"><surname>Crowe</surname><given-names>SE</given-names></name></person-group> (<year>2006</year>) <article-title>A redescription of <italic><tp:taxon-name><tp:taxon-name-part taxon-name-part-type="genus">Leucothoe</tp:taxon-name-part> <tp:taxon-name-part taxon-name-part-type="species">spinicarpa</tp:taxon-name-part></tp:taxon-name></italic> (Abildgaard, 1789) based on material from the north Atlantic (<tp:taxon-name><tp:taxon-name-part taxon-name-part-type="order">Amphipoda</tp:taxon-name-part></tp:taxon-name>, <tp:taxon-name><tp:taxon-name-part taxon-name-part-type="family">Leucothoidae</tp:taxon-name-part></tp:taxon-name>).</article-title> <source>Zootaxa</source> <volume>1170</volume>: <fpage>57</fpage>–<lpage>68</lpage>. </mixed-citation></ref><ref id="B21"><mixed-citation xmlns:xlink="http://www.w3.org/1999/xlink" xlink:type="simple"><person-group><name name-style="western"><surname>White</surname><given-names>KN</given-names></name><name name-style="western"><surname>Reimer</surname><given-names>J</given-names></name></person-group> (<year>2012</year>) <article-title>Commensal <tp:taxon-name><tp:taxon-name-part taxon-name-part-type="family">Leucothoidae</tp:taxon-name-part></tp:taxon-name> (<tp:taxon-name><tp:taxon-name-part taxon-name-part-type="subphylum">Crustacea</tp:taxon-name-part></tp:taxon-name>, <tp:taxon-name><tp:taxon-name-part taxon-name-part-type="order">Amphipoda</tp:taxon-name-part></tp:taxon-name>) of the Ryukyu Archipelago, Japan. Part II: sponge-dwellers.</article-title> <source>ZooKeys</source> <volume>166</volume>: <fpage>1</fpage>–<lpage>58</lpage>. doi: <ext-link xlink:type="simple" ext-link-type="doi" xlink:href="10.3897/zookeys.166.2313">10.3897/zookeys.166.2313</ext-link> </mixed-citation></ref></ref-list></tp:taxon-treatment>
